# Supplementary material for: Decorative Chromium Coatings on Polycarbonate Substrate for the Automotive Industry
Source: Materials (Basel). 2023 Mar 14;16(6):2315. doi: 10.3390/ma16062315 (PMC10051204; doi:10.3390/ma16062315)
Supplement: Supplementary file 1 [file materials-16-02315-s001.zip]

Archive with 1 entries (1 files):
- materials-2168388-supplementary.pdf
